# Supplementary material for: Patterns of Dendritic Basal Field Orientation of Pyramidal Neurons in the Rat Somatosensory Cortex
Source: eNeuro. 2019 Jan 17;5(6):ENEURO.0142-18.2018. doi: 10.1523/ENEURO.0142-18.2018 (PMC6335082; doi:10.1523/ENEURO.0142-18.2018)
Supplement: Extended Data 1 — Extended data containing the R code files. Download Extended Data 1, ZIP file. [file sup_enu-eN-NWR-0142-18-s02.zip]

Archive with 12 entries (11 files):
- Patterns-orientation-neuron-master/
- Patterns-orientation-neuron-master/0. ImportData.R
- Patterns-orientation-neuron-master/00. LimitesAreas.R
- Patterns-orientation-neuron-master/1. CalculoOrientacion.R
- Patterns-orientation-neuron-master/1.1 MapasPlots.R
- Patterns-orientation-neuron-master/Colors.R
- Patterns-orientation-neuron-master/Extra - RectaRegresionDendrita.R
- Patterns-orientation-neuron-master/F - ClockwiseAngle.R
- Patterns-orientation-neuron-master/F - ExportarExcell.R
- Patterns-orientation-neuron-master/F - GraphicFunctions.R
- Patterns-orientation-neuron-master/F - Gráficos3D.R
- Patterns-orientation-neuron-master/README.md
