# Supplementary material for: Patterns of Dendritic Basal Field Orientation of Pyramidal Neurons in the Rat Somatosensory Cortex
Source: eNeuro. 2019 Jan 17;5(6):ENEURO.0142-18.2018. doi: 10.1523/ENEURO.0142-18.2018 (PMC6335082; doi:10.1523/ENEURO.0142-18.2018)
Supplement: Extended Data 1 — Extended data containing the R code files. Download Extended Data 1, ZIP file. [file sup_enu-eN-NWR-0142-18-s02.zip › Patterns-orientation-neuron-master/Colors.R]

#para crear una gama de colores usamos la paleta especificando los colores que queremos combinar:
paletacolores<-c("red","yellow","green")
a<-colorRampPalette(paletacolores)

#hacemos el plot marcando tantas repeticiones como gama queremos:
numgamas<-6
plot(rep(1,numgamas),col=a(3),pch=19,cex=3)
