# Supplementary material for: Patterns of Dendritic Basal Field Orientation of Pyramidal Neurons in the Rat Somatosensory Cortex
Source: eNeuro. 2019 Jan 17;5(6):ENEURO.0142-18.2018. doi: 10.1523/ENEURO.0142-18.2018 (PMC6335082; doi:10.1523/ENEURO.0142-18.2018)
Supplement: Extended Data 1 — Extended data containing the R code files. Download Extended Data 1, ZIP file. [file sup_enu-eN-NWR-0142-18-s02.zip › Patterns-orientation-neuron-master/F - ExportarExcell.R]

ExportarExcell <- function(nombrearchivo,nombreexcell,nombrepestana,append)

{

#Exportacion a Excell
R1 <-paste0(".//Art3Orientation//",nombreexcell,".xlsx") #Creamos un archivo de excell con los datos reestructurados

#R2 <-"C://Users//Ileguey//Documents//centroneuronize.xlsx"
library(xlsx)
write.xlsx(nombrearchivo,R1,sheetName=nombrepestana,append=append)
#write.table(nombrearchivo,R1,sheetName=nombrepestana,append=append)
#write.xlsx(aux,R2,"neuronize")
}
