# Supplementary material for: Patterns of Dendritic Basal Field Orientation of Pyramidal Neurons in the Rat Somatosensory Cortex
Source: eNeuro. 2019 Jan 17;5(6):ENEURO.0142-18.2018. doi: 10.1523/ENEURO.0142-18.2018 (PMC6335082; doi:10.1523/ENEURO.0142-18.2018)
Supplement: Extended Data 1 — Extended data containing the R code files. Download Extended Data 1, ZIP file. [file sup_enu-eN-NWR-0142-18-s02.zip › Patterns-orientation-neuron-master/README.md]

# Patterns-orientation-neuron
*Note 1: Code associated to the paper "Patterns of dendritic basal field orientation of pyramidal neurons in the rat somatosensory cortex"

*Note 2: Main codes are 0. ImportData.R and 1. CalculoOrientacion.R, remaining codes are supporting these ones.

0. ImportData.R	= Data imort code and table preparation

00. LimitesAreas.R	= Limit points and area designation

1. CalculoOrientacion.R	= orientation definition and plotting

1.1 MapasPlots.R	= contour and zoom plots

Colors.R	= color palette

F - ClockwiseAngle.R	= function for azimuth and angle calculation between vectors

F - ExportarExcell.R = function for excel export

F - GraphicFunctions.R = functions for plot representation

Extra - RectaRegresionDendrita.R	= (optional) dendrites regression in order to summarize their orientation onto one value

F - Gráficos3D.R	= (optional) function for 3D representation for the dendritic regression functions
